# Supplementary material for: Vaccine-induced antibodies can limit Salmonella infection in the absence of complement or macrophages
Source: mBio. 2026 Feb 25;17(4):e02846-25. doi: 10.1128/mbio.02846-25 (PMC13059751; doi:10.1128/mbio.02846-25)
Supplement: Table S1 — List of antibodies and reagents. [file mbio.02846-25-s0003.xlsx]

## Sheet: S Table I
Table S1. List of antibodies/reagents
Immunofluorescence
Antibody	Conjugation	Manufacturer	Cat. No.	Clone	Dilution
Rabbit anti-Salmonella	Purified	Abcam	ab35156	Polyclonal	1:500
Rat anti-mouse Ly6G	Purified	BD Pharmingen	551459	1A8	1:600
Rat anti-mouse F4/80	Biotin	Biolegend	123106	BM8	1:300
Donkey anti-rat	AF647	Jackson Immunoresearch	712-605-153	Polyclonal	1:500
Streptavidin	Cy3	Jackson Immunoresearch	016-160-084	-	1:1000
Intravital microscopy
Rat anti-mouse Ly6G	Brilliant Violent 421	Biolegend	127628	1A8	1.6µg/mouse
Rat anti-mouse F4/80	AF647	Biolegend	123122	BM8	1.6µg/mouse
Immunohistochemistry
Donkey anti-rabbit IgG (H+L)	Biotin	Invitrogen	31821	Polyclonal	1:400
Rabbit anti-rat IgG (H+L)	HRP	SouthernBiotech	6180-05	Polyclonal	1:80
Vectastain® ABC-Alkaline Phosphatase	AP	Vector Laboratories	S32355		1:1000
ELISA
Goat anti-mouse IgM	AP	SouthernBiotech	1020-04	Polyclonal	1:3000
Goat anti-mouse IgG	AP	SouthernBiotech	1030-04	Polyclonal	1:2000
Goat anti-human IgG	AP	SouthernBiotech	2044-04	Polyclonal	1:2000
Flow Cytometry
Rat anti-mouse B220	BV510	BioLegend	103248	RA3-6B2	1:300
Rat anti-mouse CD19	BV786	BD Horizon	563333	1D3	1:400
Rat anti-mouse CD138	BV650	BD Horizon	564068	281-2	1:400
Rat anti-mouse CD38	AF700	eBioscience	56-0381-82	90	1:600
Rat anti-mouse TACI	AF647	BD Pharmingen	558453	8F10	1:300
Rat anti-mouse Blimp1	PE-CF594	BD Horizon	564269	5E7	1:100
Mouse anti-human Ki-67	PE-Cy7	BD Pharmingen	561283	B56	1:200
Goat anti-mouse IgG	FITC	Southern Biotech	1030-02	Polyclonal	1:600
Rat anti-mouse IgM	APC eF780	eBioscience	47-5790-82	Il/41	1:200
Rat anti-mouse B220	APC eF780	Invitrogen	47-0452-82	RA3-6B2	1:300
Rat anti-mouse IgD	V450	BD Horizon	560869	11-26c.2a	1:150
Rat anti-mouse T- and B- cell activation antigen	FITC	BD Horizon	562967	GL7	1:100
Hamster anti-mouse CD95(Fas)	BV605	BD OptiBuild™	740367	Jo2	1:100
Rat anti-mouse Bcl-6	PE	eBioscience	12-5453-82	BCL-DWN	1:500
Mouse anti-C3/C3b/iC3b	PE	Biolegend	846502	6C9/C3b	10µg/mL
