# Supplementary material for: Vaccine-induced antibodies can limit Salmonella infection in the absence of complement or macrophages
Source: mBio. 2026 Feb 25;17(4):e02846-25. doi: 10.1128/mbio.02846-25 (PMC13059751; doi:10.1128/mbio.02846-25)
Supplement: Table S2 — OptiVaNTS member details. [file mbio.02846-25-s0004.xlsx]

## Sheet: Sheet1
Table S2	Details of the members of the OptiVaNTS consortium
First	Middle	Last	Affiliation	email
Galit		Alter	Ragon Institute of Mass General Brigham, MIT, and Harvard, Cambridge, MA, United States	galter@mgh.harvard.edu
Vassiliy	N	Bavro	School of Life Sciences, University of Essex, Colchester CO4 3SQ, United Kingdom	v.bavro@essex.ac.uk
Joshua	AJ	Burton	School of Life Sciences, University of Essex, Colchester CO4 3SQ, United Kingdom	jb24462@essex.ac.uk
Johanna	E	Dean	Department of Immunology and Immunotherapy, University of Birmingham, Edgbaston, Birmingham B15 2TT, UK	j.e.dean@bham.ac.uk.
Laura		Fontana	Ragon Institute of Mass General Brigham, MIT, and Harvard, Cambridge, MA, United States	lfontana1@mgh.harvard.edu
Melita	A	Gordon	Department of Clinical Infection, Microbiology and Immunology, Institute of Infection, Veterinary and Ecological Sciences, University of Liverpool, Liverpool, UK; Malawi-Liverpool-Wellcome Programme, Blantyre, Malawi; Deanery of Molecular, Genetic and Population Health Sciences, Usher Institute, Centre for Global Health Research, University of Edinburgh, Edinburgh, UK.	mgordon5@ed.ac.uk
Mehak	Z	Khan	Ragon Institute of Mass General Brigham, MIT, and Harvard, Cambridge, MA, United States.	kzmehak@gmail.com
Agnes	E	Lakudzala	Malawi Liverpool Wellcome Trust Clinical Research Program, University of Malawi College of Medicine, Blantyre, Malawi.	alakudzala@mlw.mw
Ryan	P	McNamara	Ragon Institute of Mass General Brigham, MIT, and Harvard, Cambridge, MA, United States; Department of Immunology and Infectious Diseases, Harvard T. H. Chan School of Public Health, Boston, MA, United States	rmcnamara@hsph.harvard.edu
Tonney		Nyrienda	Malawi Liverpool Wellcome Trust Clinical Research Program, University of Malawi College of Medicine, Blantyre, Malawi.	tnyirenda@kuhes.ac.mw
